# Supplementary material for: Cytoskeletal Protein Palladin in Adult Gliomas Predicts Disease Incidence, Progression, and Prognosis
Source: Cancers (Basel). 2022 Oct 19;14(20):5130. doi: 10.3390/cancers14205130 (PMC9600953; doi:10.3390/cancers14205130)
Supplement: Supplementary file 1 [file cancers-14-05130-s001.zip]

Archive with 3 entries (3 files):
- supp_figures_vfinal.pdf
- supp_tables_vfinal.pdf
- supp_table_3.pdf
